# Supplementary material for: Extracellular Vesicles from Uterine Aspirates Represent a Promising Source for Screening Markers of Gynecologic Cancers
Source: Cells. 2022 Mar 22;11(7):1064. doi: 10.3390/cells11071064 (PMC8997481; doi:10.3390/cells11071064)
Supplement: Supplementary file 1 [file cells-11-01064-s001.zip]

Archive with 1 entries (1 files):
- cells-1639720-supplementary.pdf
